# Supplementary material for: Temporal Bacterial Community Diversity in the Nicotiana tabacum Rhizosphere Over Years of Continuous Monocropping
Source: Front Microbiol. 2021 May 25;12:641643. doi: 10.3389/fmicb.2021.641643 (PMC8186668; doi:10.3389/fmicb.2021.641643)
Supplement: Supplementary file 9 [file Table_1.xlsx]

## Sheet: Sheet1
Supplementary Table 1. Statistical analyses comparing alpha rarefaction values for continuous monocroping time using Student's t test.
PD
	Group1	Group2	Group1_mean	Group1_std	Group2_mean	Group2_std	t-stat	p-value
Replanting	Nt10	Nt20	54.3569	6.164	56.8776	0.432665	-4.60407	0.00128308
	Nt10	Nt15	54.3569	6.164	50.7673	2.83291	8.23597	1.75e-05
	Nt15	Nt20	50.7673	2.83291	56.8776	0.432665	-6.57342	0.000102364
Growth	Nt10	Nt20	52.1729	1.96696	54.2346	1.56509	-8.94425	8.98e-06
	Nt10	Nt15	52.1729	1.96696	53.7288	0.787433	-6.66966	9.17e-05
	Nt15	Nt20	53.7288	0.787433	54.2346	1.56509	-3.41354	0.00770626
Harvest	Nt10	Nt20	59.5936	1.02277	55.7558	2.64354	8.78822	1.04e-05
	Nt10	Nt15	59.5936	1.02277	59.2425	1.07095	2.06072	0.0693988
	Nt15	Nt20	59.2425	1.07095	55.7558	2.64354	8.32391	1.61e-05
OTU
	Group1	Group2	Group1_mean	Group1_std	Group2_mean	Group2_std	t-stat	p-value
Replanting	Nt10	Nt20	926.138	169.19	998.223	7.99251	-5.08095	0.00066198
	Nt10	Nt15	926.138	169.19	860.9	61.3037	6.05352	0.00018967
	Nt15	Nt20	860.9	61.3037	998.223	7.99251	-5.52868	0.00036636
Growth	Nt10	Nt20	806.26	43.3367	834.105	31.9714	-8.00845	2.19e-05
	Nt10	Nt15	806.26	43.3367	864.803	21.4205	-7.27936	4.67e-05
	Nt15	Nt20	864.803	21.4205	834.105	31.9714	6.42235	0.00012203
Harvest	Nt10	Nt20	942.708	15.6892	910.54	58.1368	8.00575	2.2e-05
	Nt10	Nt15	942.708	15.6892	972.885	22.1609	-4.46975	0.00155522
	Nt15	Nt20	972.885	22.1609	910.54	58.1368	6.36663	0.00013029
Shannon
	Group1	Group2	Group1_mean	Group1_std	Group2_mean	Group2_std	t-stat	p-value
Replanting	Nt10	Nt20	8.10506	0.335301	8.18199	0.0535904	-8.03237	2.14e-05
	Nt10	Nt15	8.10506	0.335301	8.09429	0.109795	2.48307	0.0348154
	Nt15	Nt20	8.09429	0.109795	8.18199	0.0535904	-6.81726	7.75e-05
Growth	Nt10	Nt20	6.91921	0.558719	7.15977	0.373509	-8.97681	8.72e-06
	Nt10	Nt15	6.91921	0.558719	7.5127	0.0736947	-8.96476	8.82e-06
	Nt15	Nt20	7.5127	0.0736947	7.15977	0.373509	8.92741	9.12e-06
Harvest	Nt10	Nt20	7.89651	0.123977	7.70115	0.412524	8.92039	9.18e-06
	Nt10	Nt15	7.89651	0.123977	8.00198	0.0981198	-8.86519	9.66e-06
	Nt15	Nt20	8.00198	0.0981198	7.70115	0.412524	8.91428	9.23e-06
